# Supplementary material for: The impact of non-stereotypical gender role endorsement in live broadcasting on consumers’ purchase intention
Source: Front Psychol. 2024 Mar 19;15:1359952. doi: 10.3389/fpsyg.2024.1359952 (PMC10985267; doi:10.3389/fpsyg.2024.1359952)
Supplement: Supplementary file 1 [file Data_Sheet_1.zip]

Archive with 19 entries (18 files):
- data sheet/
- data sheet/4-1 Study2-pre-test-Manipulation Test.xlsx
- __MACOSX/data sheet/._4-1 Study2-pre-test-Manipulation Test.xlsx
- data sheet/2-2Pre-experiment 2- male product group..xlsx
- __MACOSX/data sheet/._2-2Pre-experiment 2- male product group..xlsx
- data sheet/.DS_Store
- __MACOSX/data sheet/._.DS_Store
- data sheet/3-1 Study1-pre-test-Manipulation Test .xlsx
- __MACOSX/data sheet/._3-1 Study1-pre-test-Manipulation Test .xlsx
- data sheet/3-2 Study1-formal study data .xlsx
- __MACOSX/data sheet/._3-2 Study1-formal study data .xlsx
- data sheet/1-2Pre-experiment 1- male product group.xlsx
- __MACOSX/data sheet/._1-2Pre-experiment 1- male product group.xlsx
- data sheet/1-1Pre-experiment 1- female product group.xlsx
- __MACOSX/data sheet/._1-1Pre-experiment 1- female product group.xlsx
- data sheet/2-1Pre-experiment 2- female product group.xlsx
- __MACOSX/data sheet/._2-1Pre-experiment 2- female product group.xlsx
- data sheet/4-2 Study2-formal study data.xlsx
- __MACOSX/data sheet/._4-2 Study2-formal study data.xlsx
