# Supplementary material for: The impact of non-stereotypical gender role endorsement in live broadcasting on consumers’ purchase intention
Source: Front Psychol. 2024 Mar 19;15:1359952. doi: 10.3389/fpsyg.2024.1359952 (PMC10985267; doi:10.3389/fpsyg.2024.1359952)
Supplement: Supplementary file 1 [file Data_Sheet_1.zip › data sheet/4-1 Study2-pre-test-Manipulation Test.xlsx]

## Sheet: 4-1
frequency	group	GSP1	GSP2	gender	age	EDU	GSP_mean
0	1	7	1	1	2	3	4
0	1	7	3	1	2	4	5
0	1	7	6	1	4	4	6.5
0	1	7	4	1	2	3	5.5
0	0	4	4	1	4	3	4
0	0	4	3	1	4	3	3.5
0	0	7	3	0	2	2	5
0	1	6	3	0	2	3	4.5
0	1	6	6	0	4	3	6
0	1	5	4	1	4	3	4.5
0	0	6	3	1	3	4	4.5
0	1	2	2	0	4	3	2
0	0	7	6	0	3	3	6.5
0	0	7	7	0	4	3	7
0	1	1	1	0	3	3	1
0	1	2	1	0	3	3	1.5
0	0	7	7	0	4	3	7
0	0	6	7	0	4	3	6.5
0	1	1	1	0	3	3	1
0	1	7	7	1	3	4	7
0	0	2	2	1	4	3	2
0	1	6	4	1	4	4	5
0	0	6	5	1	4	4	5.5
0	1	6	3	1	2	3	4.5
0	0	6	6	1	5	5	6
0	1	6	2	1	3	3	4
0	0	7	4	0	3	3	5.5
0	1	5	1	1	2	3	3
0	1	6	2	1	3	3	4
0	0	5	6	1	4	3	5.5
0	0	3	5	1	4	3	4
0	1	4	3	1	2	3	3.5
0	0	3	5	1	2	2	4
0	0	6	6	1	4	3	6
0	0	5	5	1	3	3	5
0	0	5	6	0	4	3	5.5
0	0	6	4	1	2	3	5
0	0	2	5	1	5	2	3.5
0	0	6	6	1	4	3	6
0	0	6	4	1	3	3	5
0	1	6	1	0	4	4	3.5
0	0	4	6	0	2	3	5
0	1	6	1	1	2	3	3.5
0	1	5	2	1	4	3	3.5
0	1	5	6	0	2	3	5.5
0	1	6	1	0	3	3	3.5
0	0	5	6	0	2	2	5.5
0	0	7	5	0	2	3	6
