# Supplementary material for: The impact of non-stereotypical gender role endorsement in live broadcasting on consumers’ purchase intention
Source: Front Psychol. 2024 Mar 19;15:1359952. doi: 10.3389/fpsyg.2024.1359952 (PMC10985267; doi:10.3389/fpsyg.2024.1359952)
Supplement: Supplementary file 1 [file Data_Sheet_1.zip › data sheet/2-2Pre-experiment 2- male product group..xlsx]

## Sheet: 2-2
order	male_or_female_streamer_group	Ecommerce_live_viewing_frequency	musculinity	feminity	gender_of_participant	age
1	0	2	7	1	1	26-30
2	1	1	1	7	2	41-50
3	0	2	4	3	2	41-50
4	1	1	3	6	2	31-40
5	0	3	6	1	1	26-30
6	1	2	1	6	2	26-30
7	1	3	3	2	2	18-25
8	1	1	1	7	1	26-30
9	0	1	7	1	1	26-30
10	0	1	7	1	1	26-30
11	0	1	7	1	1	26-30
12	1	1	1	7	1	26-30
13	1	1	1	7	1	26-30
14	0	1	7	1	1	26-30
15	1	1	1	7	1	31-40
16	0	1	6	3	1	31-40
17	0	2	6	1	2	18-25
18	0	1	6	3	1	18-25
19	1	2	4	7	2	18-25
20	0	3	5	4	2	31-40
21	1	2	1	7	2	26-30
22	1	2	3	7	1	18-25
23	0	2	5	3	1	31-40
24	1	3	2	5	1	18-25
25	0	2	7	1	2	26-30
26	0	1	7	1	2	26-30
27	0	1	7	3	2	18-25
28	0	2	6	1	1	51-60
29	1	3	2	6	2	26-30
30	0	1	6	1	2	31-40
31	1	3	3	7	2	18-25
32	0	3	7	1	2	31-40
33	0	1	7	1	2	31-40
34	0	3	6	4	1	18-25
35	0	3	5	5	1	18-25
36	0	2	5	1	2	18-25
37	1	1	2	5	2	26-30
38	1	1	2	6	1	31-40
39	1	1	3	7	2	18-25
40	1	2	2	6	2	18-25
41	1	1	2	5	1	18-25
42	1	3	1	7	1	51-60
43	0	2	5	3	2	51-60
44	1	5	1	6	1	31-40
45	0	2	7	1	1	26-30
46	1	3	4	5	1	26-30
47	1	3	1	7	2	18-25
48	0	3	6	1	2	18-25
49	1	2	2	6	1	41-50
50	1	6	1	6	2	18-25
