# Supplementary material for: The impact of non-stereotypical gender role endorsement in live broadcasting on consumers’ purchase intention
Source: Front Psychol. 2024 Mar 19;15:1359952. doi: 10.3389/fpsyg.2024.1359952 (PMC10985267; doi:10.3389/fpsyg.2024.1359952)
Supplement: Supplementary file 1 [file Data_Sheet_1.zip › data sheet/3-1 Study1-pre-test-Manipulation Test .xlsx]

## Sheet: 3-1
order	gender_of_streamer	gender_stereotype_perception_1	gender_stereotype_perception_2	gender_stereotype_perception_mean	gender	age	education
1	0	3	3	3	2	2	3
2	0	1	5	3	2	3	5
3	0	6	5	5.5	2	2	3
4	0	5	6	5.5	1	2	3
5	0	5	2	3.5	2	2	3
6	0	5	5	5	2	2	3
7	0	7	7	7	1	2	4
8	0	4	6	5	2	2	4
9	0	5	5	5	1	2	3
10	0	5	5	5	2	2	3
11	0	5	6	5.5	1	2	3
12	0	6	5	5.5	2	3	5
13	0	6	4	5	2	4	4
14	0	4	2	3	2	2	4
15	0	4	5	4.5	1	2	3
16	0	5	5	5	2	2	3
17	0	3	3	3	1	2	3
18	0	2	5	3.5	1	3	5
19	0	2	3	2.5	2	2	3
20	0	4	3	3.5	1	2	3
21	0	3	3	3	2	3	1
22	0	5	5	5	2	2	3
23	0	6	4	5	2	2	3
24	0	2	1	1.5	1	2	3
25	0	5	5	5	2	2	3
26	0	6	6	6	1	2	3
27	0	5	3	4	1	2	3
28	0	4	4	4	2	2	3
29	0	1	2	1.5	2	2	3
30	0	4	5	4.5	2	2	3
31	0	5	3	4	2	4	5
32	0	5	4	4.5	2	4	5
33	1	3	5	4	2	2	3
34	1	4	5	4.5	2	4	5
35	1	7	7	7	2	2	3
36	1	6	7	6.5	1	2	3
37	1	6	6	6	2	3	3
38	1	5	5	5	2	4	5
39	1	6	6	6	2	3	5
40	1	6	6	6	2	2	3
41	1	5	5	5	2	2	3
42	1	3	5	4	2	2	3
43	1	5	5	5	2	4	5
44	1	4	5	4.5	2	2	4
45	1	5	6	5.5	2	2	4
46	1	6	6	6	2	2	3
