# Supplementary material for: The impact of non-stereotypical gender role endorsement in live broadcasting on consumers’ purchase intention
Source: Front Psychol. 2024 Mar 19;15:1359952. doi: 10.3389/fpsyg.2024.1359952 (PMC10985267; doi:10.3389/fpsyg.2024.1359952)
Supplement: Supplementary file 1 [file Data_Sheet_1.zip › data sheet/3-2 Study1-formal study data .xlsx]

## Sheet: 3-2
Order	GP	FQ	EDU	GT1	GT2	GT3	GT4	GT5	GT6	GTsum	GTgp	PI1	PI2	PI3	PImean	Gender	Age
1	0	7	5	3	2	4	4	5	4	22	1	4	3	3	3.33333	1	3
2	0	6	5	1	1	1	1	1	1	6	0	2	4	3	3	2	2
3	0	2	5	1	1	1	1	1	1	6	0	4	5	5	4.66667	2	3
4	0	1	7	2	2	2	2	2	5	15	1	1	2	2	1.66667	1	4
5	0	7	5	1	1	3	1	1	1	8	0	1	3	3	2.33333	1	2
6	0	5	5	3	3	3	3	3	3	18	1	3	3	3	3	2	2
7	0	7	6	2	1	4	1	4	1	13	0	1	3	3	2.33333	1	3
8	0	7	5	1	1	1	1	1	1	6	0	1	3	3	2.33333	1	2
9	0	7	5	1	1	4	1	5	2	14	0	2	4	3	3	2	2
10	0	6	5	1	1	1	5	1	1	10	0	3	4	2	3	2	2
11	0	7	5	1	1	1	1	1	3	8	0	5	5	5	5	2	2
12	0	7	5	1	1	3	1	1	2	9	0	2	4	3	3	1	3
13	0	7	5	3	3	3	5	3	3	20	1	2	2	2	2	2	2
14	0	7	5	1	1	2	3	2	1	10	0	3	3	3	3	2	2
15	0	4	6	2	2	2	2	2	2	12	0	3	4	2	3	2	3
16	0	2	5	3	3	4	1	1	1	13	0	1	3	3	2.33333	1	2
17	0	5	6	1	1	1	4	4	4	15	1	2	3	3	2.66667	1	3
18	0	7	5	4	4	1	7	4	3	23	1	2	4	4	3.33333	1	3
19	0	4	5	4	4	5	4	5	4	26	1	2	3	1	2	1	2
20	0	3	5	1	1	4	4	1	4	15	1	1	1	1	1	2	2
21	0	5	5	1	1	4	6	1	1	14	0	1	3	1	1.66667	2	2
22	0	7	5	1	1	1	1	1	1	6	0	3	3	1	2.33333	2	2
23	0	7	5	4	2	2	3	1	1	13	0	4	4	4	4	2	2
24	0	3	5	1	1	2	4	5	1	14	0	5	4	4	4.33333	2	2
25	0	4	5	1	1	1	1	1	1	6	0	3	3	3	3	2	2
26	0	7	5	3	3	3	4	5	5	23	1	1	4	3	2.66667	1	2
27	0	7	5	4	3	4	4	5	4	24	1	3	4	3	3.33333	1	2
28	0	6	5	3	2	2	5	4	5	21	1	4	3	4	3.66667	1	2
29	0	5	5	4	6	4	4	4	5	27	1	1	1	1	1	1	3
30	0	7	6	2	2	2	2	5	5	18	1	1	2	2	1.66667	1	3
31	0	4	5	3	4	4	4	3	3	21	1	4	4	4	4	2	2
32	0	7	5	2	1	2	2	2	2	11	0	5	5	5	5	1	2
33	0	3	5	1	1	1	1	1	1	6	0	5	4	4	4.33333	2	2
34	0	5	5	3	2	2	5	3	5	20	1	1	2	1	1.33333	1	2
35	0	5	5	2	2	2	2	2	2	12	0	5	5	3	4.33333	2	2
36	0	3	6	1	1	1	1	1	1	6	0	3	3	3	3	2	3
37	0	7	5	4	2	3	2	2	2	15	1	2	2	2	2	2	2
38	0	4	5	2	1	2	2	1	1	9	0	3	5	4	4	2	3
39	0	7	6	1	1	3	5	1	1	12	0	1	3	3	2.33333	2	3
40	0	7	6	1	1	7	5	3	5	22	1	1	2	2	1.66667	2	2
41	0	3	5	2	1	2	3	4	2	14	0	4	3	2	3	2	2
42	0	6	5	3	3	3	3	3	3	18	1	1	1	1	1	2	2
43	0	4	5	1	1	2	2	1	2	9	0	4	5	3	4	2	2
44	0	7	6	2	3	4	7	3	6	25	1	3	4	4	3.66667	1	3
45	0	3	6	2	2	3	2	3	4	16	1	1	2	1	1.33333	2	3
46	0	6	6	5	3	4	4	3	4	23	1	2	2	2	2	1	3
47	0	4	6	2	1	3	1	5	5	17	1	2	2	5	3	1	3
48	0	6	5	1	1	3	2	3	1	11	0	5	4	3	4	2	2
49	0	7	5	5	1	2	7	4	1	20	1	1	1	1	1	2	2
50	0	4	5	1	1	2	2	2	1	9	0	3	4	3	3.33333	2	2
51	0	7	6	1	2	1	4	4	7	19	1	1	1	1	1	2	4
52	0	5	5	1	1	1	3	1	1	8	0	3	2	2	2.33333	2	2
53	0	7	5	1	1	2	3	1	2	10	0	4	4	4	4	2	2
54	0	6	6	2	2	3	5	2	2	16	1	2	2	1	1.66667	2	3
55	0	7	5	3	2	3	5	3	3	19	1	3	3	3	3	2	2
56	0	7	5	1	1	2	2	2	2	10	0	2	2	2	2	2	2
57	0	6	6	1	2	2	1	1	3	10	0	3	3	3	3	2	3
58	0	7	5	2	1	2	2	1	1	9	0	3	3	3	3	2	2
59	0	7	5	1	1	1	1	1	1	6	0	2	2	2	2	2	2
60	0	7	5	2	5	4	6	4	6	27	1	2	2	2	2	1	2
61	0	3	5	1	5	1	2	2	2	13	0	2	2	2	2	2	2
62	0	7	6	1	1	2	1	1	1	7	0	2	2	2	2	2	3
63	0	6	6	2	2	5	2	2	2	15	1	5	2	2	3	2	3
64	0	5	6	1	1	1	1	1	1	6	0	3	3	3	3	2	3
65	0	4	6	2	2	2	2	2	2	12	0	4	4	3	3.66667	1	3
66	0	5	6	2	2	4	2	2	2	14	0	5	5	4	4.66667	2	3
67	0	5	6	1	1	1	1	1	1	6	0	4	4	4	4	2	3
68	0	7	6	5	5	5	5	5	5	30	1	3	3	3	3	1	3
69	0	7	6	1	1	1	1	1	1	6	0	2	2	2	2	2	3
70	0	6	6	1	1	3	1	7	1	14	0	2	2	2	2	2	3
71	0	7	6	5	5	5	6	3	5	29	1	2	2	2	2	2	3
72	0	1	5	2	3	5	2	4	4	20	1	1	2	2	1.66667	1	2
73	0	4	5	1	1	1	1	3	4	11	0	5	3	2	3.33333	1	2
74	0	4	6	2	3	2	3	3	2	15	1	2	5	3	3.33333	1	3
75	0	4	5	5	4	5	5	3	4	26	1	2	2	2	2	1	2
76	0	7	5	2	2	2	2	7	3	18	1	3	3	2	2.66667	1	2
77	0	4	5	2	2	4	2	2	2	14	0	2	2	2	2	1	3
78	0	3	5	1	1	4	4	4	4	18	1	4	4	4	4	2	2
79	0	5	6	3	2	3	6	5	5	24	1	1	1	2	1.33333	1	2
80	0	7	6	2	3	4	3	2	2	16	1	1	1	1	1	1	3
81	0	4	6	2	1	2	2	4	2	13	0	1	2	2	1.66667	2	3
82	0	7	6	1	3	2	2	2	2	12	0	1	2	2	1.66667	1	3
83	0	6	6	2	3	4	7	4	5	25	1	3	2	5	3.33333	1	3
84	0	5	5	1	1	1	2	1	1	7	0	3	3	3	3	1	2
85	0	4	6	3	3	4	3	5	5	23	1	3	3	3	3	1	3
86	0	7	5	2	2	2	2	2	2	12	0	5	5	4	4.66667	2	2
87	0	7	6	2	1	1	1	1	2	8	0	2	2	2	2	1	3
88	0	7	6	3	3	2	3	4	5	20	1	2	2	2	2	1	3
89	0	4	5	2	2	2	2	2	2	12	0	2	4	4	3.33333	1	2
90	0	4	5	2	1	5	4	7	3	22	1	2	2	1	1.66667	1	2
91	0	7	6	2	1	6	5	4	5	23	1	3	3	4	3.33333	1	3
92	0	7	6	3	1	2	2	3	4	15	1	2	2	2	2	1	3
93	0	7	6	6	6	6	6	6	6	36	1	2	3	3	2.66667	1	3
94	0	5	6	2	2	2	2	4	2	14	0	3	5	5	4.33333	1	2
95	0	7	6	2	2	3	1	6	6	20	1	2	2	2	2	1	3
96	0	5	7	3	2	2	2	7	1	17	1	3	3	5	3.66667	1	3
97	0	4	5	3	2	2	2	2	2	13	0	5	5	5	5	1	2
98	0	3	6	1	1	2	2	2	2	10	0	1	2	2	1.66667	1	3
99	0	7	6	3	5	4	2	2	2	18	1	1	1	1	1	1	3
100	0	7	6	4	3	5	5	5	3	25	1	2	2	2	2	1	3
101	0	6	6	2	2	2	6	6	6	24	1	2	2	2	2	2	3
102	0	3	6	3	3	3	4	2	2	17	1	2	3	3	2.66667	1	2
103	0	7	6	2	1	2	5	2	2	14	0	2	2	1	1.66667	2	2
104	0	7	6	2	2	5	6	6	6	27	1	2	2	2	2	1	3
105	1	3	5	1	1	6	5	5	3	21	1	3	3	5	3.66667	2	2
106	1	5	5	1	1	1	1	1	1	6	0	2	2	2	2	2	2
107	1	4	5	3	3	3	3	3	3	18	1	4	4	4	4	2	2
108	1	7	5	1	1	3	6	5	5	21	1	5	5	4	4.66667	2	2
109	1	7	5	2	2	3	3	3	3	16	1	3	3	3	3	2	2
110	1	7	5	1	1	1	5	1	5	14	0	5	5	4	4.66667	2	2
111	1	5	5	2	2	3	4	2	2	15	1	4	4	3	3.66667	2	2
112	1	7	5	1	1	1	1	1	1	6	0	4	4	4	4	2	2
113	1	6	5	1	1	1	1	1	1	6	0	3	3	3	3	2	2
114	1	7	5	4	3	2	2	2	3	16	1	2	2	2	2	1	2
115	1	4	5	2	2	2	6	4	4	20	1	1	4	4	3	2	2
116	1	3	5	1	1	1	1	1	1	6	0	1	2	3	2	2	2
117	1	6	5	1	1	2	4	4	1	13	0	1	4	4	3	2	2
118	1	7	5	4	4	3	3	4	4	22	1	4	4	4	4	1	2
119	1	4	5	2	1	2	1	1	1	8	0	3	4	5	4	2	2
120	1	4	5	1	1	1	1	1	1	6	0	5	5	4	4.66667	2	2
121	1	7	5	1	1	3	5	3	2	15	1	1	2	2	1.66667	2	2
122	1	4	5	1	1	1	7	4	4	18	1	5	3	2	3.33333	2	2
123	1	3	5	3	1	4	1	1	1	11	0	4	4	4	4	2	2
124	1	2	5	3	3	3	3	3	3	18	1	3	4	3	3.33333	2	2
125	1	5	6	2	2	2	2	2	2	12	0	3	4	4	3.66667	2	2
126	1	6	5	1	1	2	2	1	1	8	0	3	3	3	3	2	3
127	1	5	5	2	2	2	5	3	3	17	1	3	4	3	3.33333	2	2
128	1	2	6	3	3	4	5	5	3	23	1	4	5	5	4.66667	2	2
129	1	6	7	2	2	2	4	2	2	14	0	3	3	3	3	2	4
130	1	4	6	2	2	3	3	3	5	18	1	2	3	3	2.66667	2	3
131	1	1	5	2	1	1	4	5	3	16	1	3	4	4	3.66667	2	2
132	1	7	6	1	1	1	1	1	1	6	0	3	3	3	3	2	3
133	1	5	6	1	1	1	1	1	1	6	0	2	2	2	2	2	3
134	1	4	6	6	3	5	3	5	6	28	1	4	5	3	4	1	3
135	1	5	7	1	1	1	1	1	1	6	0	3	3	3	3	2	3
136	1	3	6	3	3	3	3	3	3	18	1	3	4	4	3.66667	2	3
137	1	5	6	2	2	2	1	2	2	11	0	5	5	3	4.33333	1	3
138	1	7	5	2	2	2	2	3	2	13	0	4	4	4	4	2	2
139	1	3	5	1	1	1	5	1	1	10	0	3	5	3	3.66667	2	2
140	1	7	6	1	1	1	1	1	1	6	0	2	2	2	2	2	3
141	1	3	5	1	1	1	5	4	2	14	0	5	4	3	4	2	2
142	1	7	5	1	2	2	2	2	2	11	0	3	3	3	3	2	2
143	1	4	5	2	2	2	4	2	1	13	0	3	3	2	2.66667	2	2
144	1	5	5	2	1	2	5	2	1	13	0	5	5	4	4.66667	2	3
145	1	4	6	2	2	5	3	1	3	16	1	3	5	5	4.33333	2	3
146	1	5	5	3	2	2	4	4	4	19	1	4	5	5	4.66667	2	2
147	1	4	5	2	2	2	5	2	2	15	1	4	4	4	4	2	2
148	1	7	5	5	4	5	2	5	4	25	1	5	5	3	4.33333	2	2
149	1	6	6	1	1	3	1	1	1	8	0	3	3	3	3	2	3
150	1	4	6	4	2	3	4	1	1	15	1	3	4	2	3	2	3
151	1	3	6	2	1	1	1	1	1	7	0	3	3	2	2.66667	2	3
152	1	5	6	1	1	1	2	1	1	7	0	2	3	2	2.33333	2	3
153	1	7	6	2	2	2	1	2	2	11	0	4	4	3	3.66667	2	3
154	1	6	5	1	2	6	5	1	4	19	1	3	5	6	4.66667	2	2
155	1	6	6	1	1	2	4	4	4	16	1	2	1	2	1.66667	2	3
156	1	7	6	1	1	4	2	1	1	10	0	2	3	2	2.33333	2	3
157	1	7	5	1	1	1	5	2	1	11	0	3	5	2	3.33333	2	2
158	1	7	6	2	5	3	2	2	2	16	1	2	3	2	2.33333	2	3
159	1	7	6	1	1	1	1	1	1	6	0	3	3	2	2.66667	2	3
160	1	6	6	4	4	6	4	3	4	25	1	2	2	3	2.33333	1	3
161	1	6	6	4	2	6	5	3	5	25	1	2	2	2	2	1	3
162	1	4	6	2	1	1	2	4	5	15	1	2	2	2	2	1	4
163	1	3	6	1	2	2	2	2	2	11	0	2	3	3	2.66667	1	3
164	1	3	5	5	4	6	7	7	6	35	1	3	5	4	4	1	2
165	1	7	5	1	1	2	4	2	2	12	0	3	5	4	4	2	2
166	1	4	5	1	1	1	1	1	1	6	0	2	3	2	2.33333	2	2
167	1	7	6	1	2	3	2	2	2	12	0	4	4	3	3.66667	2	3
168	1	7	5	1	1	1	4	2	2	11	0	5	5	3	4.33333	2	2
169	1	5	5	2	2	1	2	1	2	10	0	3	5	3	3.66667	2	2
170	1	3	5	2	2	2	6	4	5	21	1	3	4	3	3.33333	2	2
171	1	4	5	1	1	1	1	1	1	6	0	2	3	3	2.66667	2	2
172	1	5	5	2	2	5	7	2	1	19	1	2	2	2	2	2	2
173	1	7	5	1	1	1	6	2	2	13	0	1	2	5	2.66667	2	2
174	1	5	5	2	2	2	2	2	2	12	0	2	3	3	2.66667	2	2
175	1	3	5	1	1	1	1	1	1	6	0	4	4	4	4	2	2
176	1	4	5	1	1	5	1	1	1	10	0	1	2	2	1.66667	2	2
177	1	5	5	1	2	1	4	2	1	11	0	2	2	4	2.66667	2	2
178	1	1	5	1	1	4	7	1	1	15	1	7	6	1	4.66667	2	2
179	1	7	5	1	1	1	1	1	1	6	0	4	4	4	4	2	2
180	1	5	5	1	1	3	7	4	3	19	1	4	4	3	3.66667	2	2
181	1	1	5	2	2	2	3	4	2	15	1	3	3	2	2.66667	2	2
182	1	7	5	1	1	3	1	1	1	8	0	3	4	3	3.33333	2	2
183	1	6	5	1	1	1	3	2	3	11	0	2	2	2	2	2	2
184	1	4	5	1	1	6	6	6	6	26	1	5	5	2	4	2	2
185	1	5	5	2	2	3	4	2	2	15	1	5	5	4	4.66667	1	2
186	1	6	5	1	4	2	2	6	5	20	1	3	1	2	2	2	2
187	1	7	5	2	6	6	2	2	4	22	1	2	2	2	2	1	2
188	1	3	5	1	1	5	2	2	4	15	1	3	5	6	4.66667	1	2
189	1	3	5	2	2	5	5	5	5	24	1	1	2	2	1.66667	1	2
190	1	1	5	2	1	2	1	4	2	12	0	3	4	1	2.66667	1	2
191	1	4	5	2	1	2	2	3	2	12	0	3	4	5	4	1	2
192	1	3	5	2	2	5	7	3	1	20	1	1	2	2	1.66667	2	2
193	1	7	5	2	1	3	3	3	2	14	0	5	5	4	4.66667	2	2
194	1	5	5	6	5	6	6	6	6	35	1	4	5	3	4	1	2
195	1	5	5	1	1	5	4	2	3	16	1	3	5	3	3.66667	1	2
196	1	6	5	2	2	4	2	5	4	19	1	3	5	2	3.33333	1	2
197	1	6	5	1	1	1	1	1	1	6	0	2	2	3	2.33333	1	2
198	1	7	5	1	1	3	1	1	1	8	0	2	2	2	2	1	2
199	1	7	5	1	1	3	3	6	5	19	1	5	3	2	3.33333	1	2
200	1	5	5	3	3	3	3	3	3	18	1	3	5	5	4.33333	1	2
201	1	3	5	5	2	3	2	6	6	24	1	1	2	2	1.66667	1	2
202	1	7	5	2	3	3	5	2	2	17	1	3	3	3	3	1	2
203	1	5	5	3	1	4	4	3	3	18	1	3	2	3	2.66667	1	2
