# Supplementary material for: The impact of non-stereotypical gender role endorsement in live broadcasting on consumers’ purchase intention
Source: Front Psychol. 2024 Mar 19;15:1359952. doi: 10.3389/fpsyg.2024.1359952 (PMC10985267; doi:10.3389/fpsyg.2024.1359952)
Supplement: Supplementary file 1 [file Data_Sheet_1.zip › data sheet/1-2Pre-experiment 1- male product group.xlsx]

## Sheet: 1-2
order	Ecommerce_live_viewing_frequency	musculinity_of_beer	femininity_of_beer	musculinity_of_coffee	femininity_of_coffee	musculinity_of_razor	femininity_of_razor
1	1	3	2	2	2	6	1
2	1	6	4	7	5	6	2
3	6	5	6	3	7	6	4
4	3	7	1	3	6	7	1
5	7	6	3	2	2	7	1
6	4	5	4	4	4	7	1
7	3	7	3	4	5	7	1
8	1	6	3	5	4	7	1
9	2	6	4	5	6	7	3
10	1	6	5	4	7	7	1
11	3	7	3	3	6	7	1
12	1	7	1	1	7	7	1
13	3	6	3	2	6	7	1
14	2	7	1	2	6	7	1
15	1	2	6	4	5	7	1
16	2	5	4	4	5	7	1
17	1	5	5	5	6	6	1
18	4	6	3	4	4	7	1
19	1	3	5	5	2	7	1
20	2	6	3	1	6	7	2
21	2	5	4	3	6	7	1
22	3	6	3	5	4	6	2
23	1	7	5	6	6	7	1
24	3	6	3	5	4	7	1
25	3	5	4	4	5	7	3
26	1	5	5	6	6	7	3
27	1	7	1	6	6	7	1
28	2	6	1	5	4	7	1
29	1	4	4	2	5	7	2
30	3	6	2	4	7	7	1
31	2	6	4	6	5	7	3
32	4	5	5	4	4	6	2
33	2	6	3	2	5	7	1
34	3	6	4	5	5	6	1
35	1	6	2	2	2	6	2
#NULL!	#NULL!	#NULL!	#NULL!	#NULL!	#NULL!	#NULL!	#NULL!
#NULL!	#NULL!	#NULL!	#NULL!	#NULL!	#NULL!	#NULL!	#NULL!
#NULL!	#NULL!	#NULL!	#NULL!	#NULL!	#NULL!	#NULL!	#NULL!
#NULL!	#NULL!	#NULL!	#NULL!	#NULL!	#NULL!	#NULL!	#NULL!
#NULL!	#NULL!	#NULL!	#NULL!	#NULL!	#NULL!	#NULL!	#NULL!
#NULL!	#NULL!	#NULL!	#NULL!	#NULL!	#NULL!	#NULL!	#NULL!
