# Supplementary material for: The impact of non-stereotypical gender role endorsement in live broadcasting on consumers’ purchase intention
Source: Front Psychol. 2024 Mar 19;15:1359952. doi: 10.3389/fpsyg.2024.1359952 (PMC10985267; doi:10.3389/fpsyg.2024.1359952)
Supplement: Supplementary file 1 [file Data_Sheet_1.zip › data sheet/1-1Pre-experiment 1- female product group.xlsx]

## Sheet: 1-1
order	musculinity_of_cleanser	femininity_of_cleanser	musculinity_of_shampoo	femininity_of_shampoo	musculinity_of_lipstick	femininity_of_lipstick	musculinity_of_Body_wash	femininity_of_Body_wash
1	3	3	2	5	2	6	5	2
2	3	5	4	4	1	7	1	6
3	4	4	4	4	2	2	2	2
4	3	4	3	4	3	4	4	4
5	4	5	4	4	2	6	4	4
6	4	4	4	4	4	4	4	4
7	3	5	2	2	2	5	2	3
8	4	4	4	4	3	5	4	4
9	3	5	4	4	3	5	3	3
10	4	4	4	4	2	5	4	4
11	2	6	2	6	2	6	4	4
12	3	5	2	2	2	4	2	5
13	2	6	4	3	4	5	4	5
14	5	4	4	4	4	4	4	4
15	4	5	4	4	4	6	4	4
16	2	2	1	1	2	7	1	1
17	3	5	2	2	4	4	2	2
18	3	3	1	1	1	1	1	1
19	4	6	5	4	4	5	4	4
20	2	4	3	3	2	5	2	2
21	2	6	2	6	2	6	4	4
22	3	3	1	1	2	6	4	3
23	2	5	4	4	3	4	3	3
24	3	6	1	1	3	6	1	1
25	4	4	4	5	4	6	4	6
26	3	4	4	3	4	5	3	3
27	4	5	5	4	4	5	5	4
28	3	5	3	3	3	4	1	1
29	4	6	4	4	3	5	4	4
30	3	5	1	1	2	5	3	3
31	2	6	4	6	4	6	4	4
32	1	1	1	1	1	1	1	1
33	3	4	4	3	3	5	2	4
34	3	7	4	4	1	7	4	4
35	4	7	4	6	2	7	5	5
36	5	5	7	6	5	5	7	7
37	2	6	4	4	4	4	4	4
