# Supplementary material for: The impact of non-stereotypical gender role endorsement in live broadcasting on consumers’ purchase intention
Source: Front Psychol. 2024 Mar 19;15:1359952. doi: 10.3389/fpsyg.2024.1359952 (PMC10985267; doi:10.3389/fpsyg.2024.1359952)
Supplement: Supplementary file 1 [file Data_Sheet_1.zip › data sheet/2-1Pre-experiment 2- female product group.xlsx]

## Sheet: 2-1
order	male_or_female_streamer_group	Ecommerce_live_viewing_frequency	musculinity	feminity	gender_of_participant	age
1	0	2	6	2	2	2
2	0	2	6	1	2	4
3	0	2	4	4	2	2
4	0	2	6	2	2	2
5	0	2	6	1	2	2
6	0	3	5	4	1	3
7	0	2	4	6	1	4
8	0	3	6	4	2	4
9	0	2	5	3	2	3
10	0	2	4	4	1	2
11	0	2	4	1	1	2
12	0	2	4	3	2	2
13	0	2	3	4	2	2
14	0	2	3	4	2	2
15	0	2	6	2	2	2
16	0	2	4	5	1	2
17	0	2	1	1	1	2
18	0	3	5	4	2	3
19	0	2	5	1	2	2
20	0	2	1	6	2	3
21	0	2	5	2	1	2
22	0	2	4	4	2	3
23	0	2	4	4	1	2
24	0	2	4	2	1	2
25	0	2	4	4	1	2
26	1	2	2	6	1	3
27	1	2	1	7	1	2
28	1	2	3	6	1	2
29	1	2	3	5	2	2
30	1	2	1	6	2	2
31	1	2	2	6	2	2
32	1	2	3	4	1	2
33	1	2	3	5	2	4
34	1	2	2	5	2	2
35	1	2	1	4	2	2
36	1	2	1	5	1	2
37	1	2	3	5	2	2
38	1	2	3	6	2	2
39	1	2	2	6	2	2
40	1	2	2	5	2	2
41	1	2	1	6	1	2
42	1	2	4	6	2	2
43	1	2	1	7	2	2
44	1	2	4	6	2	3
45	1	2	1	7	1	3
46	1	2	5	5	1	2
47	1	2	3	3	1	2
48	1	3	3	7	1	3
49	1	2	6	7	2	3
50	1	2	2	5	1	2
51	1	2	4	6	2	3
52	1	3	4	7	2	3
