# Supplementary material for: The impact of non-stereotypical gender role endorsement in live broadcasting on consumers’ purchase intention
Source: Front Psychol. 2024 Mar 19;15:1359952. doi: 10.3389/fpsyg.2024.1359952 (PMC10985267; doi:10.3389/fpsyg.2024.1359952)
Supplement: Supplementary file 1 [file Data_Sheet_1.zip › data sheet/4-2 Study2-formal study data.xlsx]

## Sheet: 4-2
group	frequency	PI1	PI2	PI3	gender	EDU	PI
2	7	4	4	2	0	5	3.33333
2	2	6	5	6	1	5	5.66667
2	1	7	6	7	0	5	6.66667
2	1	6	5	5	0	5	5.33333
1	3	5	6	5	0	5	5.33333
1	3	5	5	3	1	3	4.33333
2	1	7	5	7	0	5	6.33333
1	3	3	3	2	0	5	2.66667
1	5	2	3	2	0	5	2.33333
2	1	5	6	5	1	5	5.33333
2	2	5	4	5	0	5	4.66667
1	1	5	5	6	0	5	5.33333
2	1	5	6	6	1	5	5.66667
1	2	5	6	5	0	6	5.33333
1	2	4	3	2	1	5	3
1	1	6	7	5	1	3	6
2	2	3	2	1	1	6	2
2	4	3	2	1	1	5	2
2	2	5	5	4	1	5	4.66667
2	3	5	5	5	1	6	5
1	1	7	7	6	1	5	6.66667
2	1	5	6	5	1	6	5.33333
2	1	6	4	5	1	6	5
2	3	5	5	4	0	4	4.66667
1	3	2	2	1	1	6	1.66667
1	2	4	5	4	1	4	4.33333
1	3	5	5	4	0	5	4.66667
1	3	6	6	5	0	5	5.66667
1	2	5	6	5	1	5	5.33333
1	3	3	4	4	1	5	3.66667
2	1	5	6	2	1	5	4.33333
2	1	2	2	2	1	4	2
2	1	6	5	3	0	5	4.66667
1	2	5	5	6	1	5	5.33333
2	1	5	6	6	1	6	5.66667
1	1	5	4	4	1	2	4.33333
1	3	5	6	4	1	4	5
2	1	3	3	2	1	6	2.66667
2	1	7	7	7	1	4	7
2	5	6	6	3	0	5	5
1	1	5	6	6	1	5	5.66667
2	4	2	2	1	0	5	1.66667
1	2	4	4	5	1	2	4.33333
2	5	3	6	5	0	5	4.66667
1	1	6	5	6	1	6	5.66667
1	1	4	3	3	1	6	3.33333
2	4	5	5	6	1	5	5.33333
1	3	4	5	3	1	5	4
1	5	5	5	5	1	5	5
1	1	6	5	1	1	5	4
1	1	6	7	6	1	5	6.33333
1	2	5	5	4	0	5	4.66667
2	1	5	5	4	1	5	4.66667
1	1	7	6	7	1	4	6.66667
2	3	5	5	4	1	6	4.66667
2	3	2	2	2	0	5	2
2	1	6	7	7	0	5	6.66667
2	3	5	4	3	0	4	4
2	2	6	6	5	1	3	5.66667
2	2	5	6	4	1	5	5
2	2	6	7	6	0	5	6.33333
2	2	5	6	4	1	5	5
2	1	5	5	3	1	6	4.33333
1	1	6	4	4	1	5	4.66667
2	1	5	5	6	1	5	5.33333
1	1	3	4	4	0	3	3.66667
1	2	6	7	6	1	4	6.33333
2	3	5	6	5	0	6	5.33333
1	7	7	7	7	1	4	7
2	1	3	3	3	1	6	3
1	3	5	6	7	0	5	6
1	2	6	5	6	1	5	5.66667
2	2	6	6	5	1	5	5.66667
1	1	2	2	1	0	5	1.66667
2	1	5	7	7	1	5	6.33333
1	3	6	7	6	1	5	6.33333
1	1	5	5	4	1	4	4.66667
1	2	6	5	6	0	5	5.66667
2	1	7	6	7	1	4	6.66667
2	4	6	5	5	1	5	5.33333
2	3	6	5	7	1	6	6
1	3	5	5	4	1	5	4.66667
2	1	4	4	4	1	4	4
2	2	5	5	4	1	5	4.66667
1	2	6	5	6	0	5	5.66667
2	2	7	6	5	0	5	6
1	3	5	6	5	0	5	5.33333
2	2	5	6	6	1	5	5.66667
2	1	5	2	2	1	5	3
1	2	5	6	5	1	5	5.33333
2	2	6	6	7	1	5	6.33333
1	4	5	4	6	0	6	5
1	2	1	2	2	0	4	1.66667
1	1	4	5	5	0	7	4.66667
1	2	5	5	4	0	5	4.66667
2	3	5	4	2	1	5	3.66667
1	3	6	6	5	0	5	5.66667
1	3	2	2	1	1	5	1.66667
2	2	5	6	5	0	6	5.33333
1	3	5	5	6	1	5	5.33333
1	1	5	6	5	0	4	5.33333
2	8	5	1	5	1	5	3.66667
2	3	2	3	1	0	5	2
1	1	7	7	6	0	5	6.66667
2	1	4	3	2	1	6	3
1	7	5	5	3	1	4	4.33333
1	1	3	3	4	1	3	3.33333
2	1	4	3	3	1	6	3.33333
2	2	6	6	7	1	5	6.33333
1	2	3	2	3	0	5	2.66667
1	2	3	5	3	0	5	3.66667
1	2	4	4	4	1	2	4
2	1	5	7	7	0	4	6.33333
2	4	4	3	3	1	6	3.33333
2	1	5	4	3	1	5	4
1	2	4	4	5	0	4	4.33333
1	1	4	3	3	1	5	3.33333
1	2	2	3	1	0	5	2
1	1	3	3	2	1	5	2.66667
2	2	3	5	5	0	4	4.33333
1	1	3	3	3	1	5	3
2	1	6	6	5	1	5	5.66667
2	1	2	2	3	0	5	2.33333
1	4	4	3	2	1	6	3
2	2	6	5	6	1	5	5.66667
2	2	6	6	6	1	5	6
1	1	5	7	5	0	5	5.66667
2	3	3	2	1	1	6	2
1	2	3	3	2	0	4	2.66667
1	3	4	3	4	0	5	3.66667
